# Supplementary material for: 4-Thioxo-3,5-dithia-1,7-hepta­nedioic acid
Source: Acta Crystallogr Sect E Struct Rep Online. 2008 Sep 30;64(Pt 10):o2047. doi: 10.1107/S1600536808030997 (PMC2959327; doi:10.1107/S1600536808030997)
Supplement: Supplementary file 1 [file e-64-o2047-sup1.cif]

##############################################################################
###                                                                        ###
###        Electronic paper (Acta Crystallographica Section E)             ###
###                                                                        ###
##############################################################################
#                                                                            #
# This CIF contains the data in a paper accepted for publication in Acta     #
# Crystallographica Section E. It conforms to the requirements of Notes      #
# for Authors for Section E, and has been peer reviewed under the auspices   #
# of the IUCr Commission on Journals.                                        #
#                                                                            #
# Full details of the Crystallographic Information File format               #
# are given in the paper "The Crystallographic Information File (CIF):       #
# a New Standard Archive File for Crystallography" by S. R. Hall, F. H.      #
# Allen and I. D. Brown [Acta Cryst. (1991), A47, 655-685].                  #
#                                                                            #
# The current version of the core CIF dictionary is obtainable from          #
# ftp://ftp.iucr.org/pub/cif_core.dic. The current version number is 2.4.    #
#                                                                            #
# Software is freely available for graphical display of the structure(s) in  #
# this CIF.  For information consult the CIF home page http://www.iucr.org/  #
# cif/home.html                                                              #
#                                                                            #
# This file may be used for bona fide research purposes within the           #
# scientific community so long as proper attribution is given to the journal # 
# article from which it was obtained.                                        #
#                                                                            #
##############################################################################
                                             
data_I
_audit_creation_method     SHELXL97
_chemical_name_systematic
;
3,5-Dithia-4-thioxo-1,7-heptanedioic acid
;
_chemical_name_common     ?
_chemical_formula_moiety     'C5 H6 O4 S3'
_chemical_formula_sum     'C5 H6 O4 S3'
_chemical_formula_iupac     'C5 H6 O4 S3'
_chemical_formula_weight     226.28
_chemical_melting_point     'not measured'
_symmetry_cell_setting     monoclinic
_symmetry_space_group_name_H-M     C2/c
_symmetry_space_group_name_Hall     '-C 2yc'
loop_
    _symmetry_equiv_pos_as_xyz
    'x, y, z'
    '-x, y, -z+1/2'
    'x+1/2, y+1/2, z'
    '-x+1/2, y+1/2, -z+1/2'
    '-x, -y, -z'
    'x, -y, z-1/2'
    '-x+1/2, -y+1/2, -z'
    'x+1/2, -y+1/2, z-1/2'
_cell_length_a     18.899(14)
_cell_length_b     5.965(4)
_cell_length_c     7.565(6)
_cell_angle_alpha     90.00
_cell_angle_beta     92.992(2)
_cell_angle_gamma     90.00
_cell_volume     851.7(11)
_cell_formula_units_Z     4
_cell_measurement_reflns_used     24
_cell_measurement_theta_min     3.58
_cell_measurement_theta_max     27.44
_cell_measurement_temperature     293(2)
_exptl_crystal_description     prism
_exptl_crystal_colour     colourless
_exptl_crystal_size_max     0.15
_exptl_crystal_size_mid     0.12
_exptl_crystal_size_min     0.08
_exptl_crystal_density_diffrn     1.765
_exptl_crystal_density_meas     ?
_exptl_crystal_density_method     'not measured'
_exptl_crystal_F_000     464
_exptl_absorpt_coefficient_mu     0.839
_exptl_absorpt_correction_type     multi-scan
_exptl_absorpt_process_details     '(CrystalClear; Rigaku, 2002)'
_exptl_absorpt_correction_T_min     0.9120
_exptl_absorpt_correction_T_max     1.0000
_exptl_special_details
;
;
_diffrn_ambient_temperature     293(2)
_diffrn_radiation_type     'MoK\a'
_diffrn_radiation_wavelength     0.71073
_diffrn_radiation_source     'rotating-anode generator'
_diffrn_radiation_monochromator     graphite
_diffrn_measurement_device_type     'Rigaku Mercury CCD'
_diffrn_measurement_method     \w
_diffrn_detector_area_resol_mean     ?
_diffrn_reflns_number     2955
_diffrn_reflns_av_R_equivalents     0.0208
_diffrn_reflns_av_sigmaI/netI     0.0216
_diffrn_reflns_theta_min     3.58
_diffrn_reflns_theta_max     27.44
_diffrn_reflns_theta_full     27.44
_diffrn_measured_fraction_theta_max     0.996
_diffrn_measured_fraction_theta_full     0.996
_diffrn_reflns_limit_h_min     -24
_diffrn_reflns_limit_h_max     19
_diffrn_reflns_limit_k_min     -7
_diffrn_reflns_limit_k_max     7
_diffrn_reflns_limit_l_min     -9
_diffrn_reflns_limit_l_max     9
_diffrn_standards_number     ?
_diffrn_standards_interval_count     3
_diffrn_standards_interval_time     250
_diffrn_standards_decay_%     ?
_refine_special_details
;
Refinement of <i>F</i>^2^ against ALL reflections. The weighted <i>R</i>-factor
<i>wR</i> and goodness of fit <i>S</i> are based on <i>F</i>^2^, conventional
<i>R</i>-factors <i>R</i> are based on <i>F</i>, with <i>F</i> set to zero for
negative <i>F</i>^2^. The threshold expression of <i>F</i>^2^ >
\s(<i>F</i>^2^) is used only for calculating <i>R</i>-factors(gt) <i>etc</i>.
and is not relevant to the choice of reflections for refinement.
<i>R</i>-factors based on <i>F</i>^2^ are statistically about twice as large
as those based on <i>F</i>, and <i>R</i>- factors based on ALL data will be
even larger.
;
_reflns_number_total     967
_reflns_number_gt     868
_reflns_threshold_expression     I>2\s(I)
_refine_ls_structure_factor_coef     Fsqd
_refine_ls_matrix_type     full
_refine_ls_R_factor_all     0.0400
_refine_ls_R_factor_gt     0.0348
_refine_ls_wR_factor_gt     0.1140
_refine_ls_wR_factor_ref     0.1201
_refine_ls_goodness_of_fit_ref     0.997
_refine_ls_restrained_S_all     0.997
_refine_ls_number_reflns     967
_refine_ls_number_parameters     56
_refine_ls_number_restraints     0
_refine_ls_hydrogen_treatment     constr
_refine_ls_weighting_scheme     calc
_refine_ls_weighting_details
                    'w = 1/[\s^2^(Fo^2^)+(0.0950P)^2^] where P=(Fo^2^+2Fc^2^)/3'
_atom_sites_solution_hydrogens     geom
_atom_sites_solution_primary     direct
_atom_sites_solution_secondary     difmap
_refine_ls_shift/su_max     0.001
_refine_ls_shift/su_mean     0.000
_refine_diff_density_max     0.453
_refine_diff_density_min     -0.305
_refine_ls_extinction_method     none
_refine_ls_extinction_coef     ?
loop_
    _atom_type_symbol
    _atom_type_description
    _atom_type_scat_dispersion_real
    _atom_type_scat_dispersion_imag
    _atom_type_scat_source
    'C' 'C' 0.0033 0.0016
                         'International Tables Vol C Tables 4.2.6.8 and 6.1.1.4'
    'H' 'H' 0.0000 0.0000
                         'International Tables Vol C Tables 4.2.6.8 and 6.1.1.4'
    'O' 'O' 0.0106 0.0060
                         'International Tables Vol C Tables 4.2.6.8 and 6.1.1.4'
    'S' 'S' 0.1246 0.1234
                         'International Tables Vol C Tables 4.2.6.8 and 6.1.1.4'
_computing_data_collection     'CrystalClear (Rigaku, 2002)'
_computing_cell_refinement     'CrystalClear (Rigaku, 2002)'
_computing_data_reduction     'CrystalClear (Rigaku, 2002)'
_computing_structure_solution     'SHELXTL (Sheldrick, 2008)'
_computing_structure_refinement     'SHELXTL (Sheldrick, 2008)'
_computing_molecular_graphics     'SHELXTL (Sheldrick, 2008)'
_computing_publication_material     'SHELXTL (Sheldrick, 2008)'
loop_
    _atom_site_type_symbol
    _atom_site_label
    _atom_site_fract_x
    _atom_site_fract_y
    _atom_site_fract_z
    _atom_site_U_iso_or_equiv
    _atom_site_adp_type
    _atom_site_calc_flag
    _atom_site_refinement_flags
    _atom_site_occupancy
    _atom_site_disorder_assembly
    _atom_site_disorder_group
    S S1 0.5000 0.03720(12) 0.2500 0.0393(3) Uani d S 1 . .
    S S2 0.43050(3) 0.48194(8) 0.31113(7) 0.0294(2) Uani d . 1 . .
    O O1 0.29989(9) -0.0371(2) 0.2569(2) 0.0384(4) Uani d . 1 . .
    H H1A 0.3130 -0.0788 0.3566 0.058 Uiso calc R 1 . .
    O O2 0.32991(7) 0.2197(2) 0.06832(17) 0.0343(4) Uani d . 1 . .
    C C1 0.5000 0.3111(4) 0.2500 0.0247(6) Uani d S 1 . .
    C C2 0.36648(10) 0.2799(3) 0.3739(2) 0.0301(5) Uani d . 1 . .
    H H2A 0.3895 0.1737 0.4552 0.036 Uiso calc R 1 . .
    H H2B 0.3300 0.3562 0.4365 0.036 Uiso calc R 1 . .
    C C3 0.33171(9) 0.1520(3) 0.2204(2) 0.0282(4) Uani d . 1 . .
loop_
    _atom_site_aniso_label
    _atom_site_aniso_U_11
    _atom_site_aniso_U_22
    _atom_site_aniso_U_33
    _atom_site_aniso_U_12
    _atom_site_aniso_U_13
    _atom_site_aniso_U_23
    S1 0.0395(5) 0.0202(4) 0.0581(6) 0.000 0.0010(4) 0.000
    S2 0.0287(4) 0.0241(3) 0.0358(4) -0.00075(17) 0.0046(2) -0.00350(18)
    O1 0.0469(10) 0.0370(9) 0.0304(8) -0.0136(7) -0.0073(7) 0.0040(6)
    O2 0.0414(8) 0.0352(8) 0.0260(8) -0.0019(6) -0.0006(6) 0.0023(6)
    C1 0.0298(13) 0.0225(12) 0.0213(13) 0.000 -0.0033(10) 0.000
    C2 0.0319(10) 0.0343(10) 0.0244(10) -0.0068(8) 0.0033(7) -0.0038(8)
    C3 0.0258(9) 0.0295(9) 0.0293(10) 0.0010(8) 0.0006(7) -0.0019(8)
_geom_special_details
;
All e.s.d.'s (except the e.s.d. in the dihedral angle between two l.s. planes)
are estimated using the full covariance matrix. The cell e.s.d.'s are taken
into account individually in the estimation of e.s.d.'s in distances, angles
and torsion angles; correlations between e.s.d.'s in cell parameters are only
used when they are defined by crystal symmetry. An approximate (isotropic)
treatment of cell e.s.d.'s is used for estimating e.s.d.'s involving l.s.
planes.
;
loop_
    _geom_bond_atom_site_label_1
    _geom_bond_atom_site_label_2
    _geom_bond_site_symmetry_2
    _geom_bond_distance
    _geom_bond_publ_flag
    S1 C1 . 1.634(3) yes
    S2 C1 . 1.7438(18) yes
    S2 C2 . 1.789(2) yes
    O1 C3 . 1.314(2) yes
    O1 H1A . 0.8200 ?
    O2 C3 . 1.219(2) yes
    C2 C3 . 1.510(3) yes
    C2 H2A . 0.9700 ?
    C2 H2B . 0.9700 ?
loop_
    _geom_angle_atom_site_label_1
    _geom_angle_atom_site_label_2
    _geom_angle_atom_site_label_3
    _geom_angle_site_symmetry_1
    _geom_angle_site_symmetry_3
    _geom_angle
    _geom_angle_publ_flag
    C1 S2 C2 . . 101.88(11) yes
    C3 O1 H1A . . 109.5 ?
    S1 C1 S2 . 2_655 125.75(7) ?
    S1 C1 S2 . . 125.75(7) yes
    S2 C1 S2 2_655 . 108.50(15) ?
    C3 C2 S2 . . 114.18(15) yes
    C3 C2 H2A . . 108.7 ?
    S2 C2 H2A . . 108.7 ?
    C3 C2 H2B . . 108.7 ?
    S2 C2 H2B . . 108.7 ?
    H2A C2 H2B . . 107.6 ?
    O2 C3 O1 . . 119.50(18) yes
    O2 C3 C2 . . 123.21(19) yes
    O1 C3 C2 . . 117.24(17) yes
loop_
    _geom_hbond_atom_site_label_D
    _geom_hbond_atom_site_label_H
    _geom_hbond_atom_site_label_A
    _geom_hbond_site_symmetry_A
    _geom_hbond_distance_DH
    _geom_hbond_distance_HA
    _geom_hbond_distance_DA
    _geom_hbond_angle_DHA
    O1 H1A O2 6_556 0.82 1.82 2.631(3) 168.2
data_global
_journal_date_recd_electronic     2008-09-18
_journal_date_accepted     2008-09-25
_journal_name_full     'Acta Crystallographica, Section E'
_journal_year     2008
_journal_volume     64
_journal_issue     10
_journal_page_first     o2047
_journal_page_last     o2047
_journal_paper_category     QO
_journal_coeditor_code     SI2112
_publ_contact_author_name     'Dr Jian-Ping Zou '
_publ_contact_author_address
;
School of Environmental and Chemical Engineering
Nanchang Hangkong University
Nanchang
Jiangxi 330063
People's Republic of China
;
_publ_contact_author_email     zjp_112@126.com
_publ_contact_author_fax     '(86)791-3953373'
_publ_contact_author_phone     '(86)791-3953377'
_publ_section_title
;
3,5-Dithia-4-thioxo-1,7-heptanedioic acid
;
loop_
    _publ_author_name
    _publ_author_address
    'Gui-Sheng Zeng'
;
School of Environmental and Chemical Engineering
Nanchang Hangkong University
Nanchang
Jiangxi 330063
People's Republic of China
;
    'Jian-Ping Zou'
;
School of Environmental and Chemical Engineering
Nanchang Hangkong University
Nanchang
Jiangxi 330063
People's Republic of China
;
    'Qiang Peng'
;
School of Environmental and Chemical Engineering
Nanchang Hangkong University
Nanchang
Jiangxi 330063
People's Republic of China
;
    'Zhen-Hai Wen'
;
School of Environmental and Chemical Engineering
Nanchang Hangkong University
Nanchang
Jiangxi 330063
People's Republic of China
;
    'Ai-Qing Zhang'
;
School of Environmental and Chemical Engineering
Nanchang Hangkong University
Nanchang
Jiangxi 330063
People's Republic of China
;
