# Supplementary material for: 4-Thioxo-3,5-dithia-1,7-hepta­nedioic acid
Source: Acta Crystallogr Sect E Struct Rep Online. 2008 Sep 30;64(Pt 10):o2047. doi: 10.1107/S1600536808030997 (PMC2959327; doi:10.1107/S1600536808030997)
Supplement: Supplementary file 2 [file e-64-o2047-Isup2.hkl]

# 
# h,k,l, Fc-squared, Fo-squared, sigma(Fo-squared) and status flag 
# 
data_I
_shelx_title ' 15 in C2/c' 
_shelx_refln_list_code          4 
_shelx_F_calc_maximum      156.91 
_exptl_crystal_F_000       464.00 
_reflns_d_resolution_high  0.7712 
 
loop_ 
 _symmetry_equiv_pos_as_xyz 
 'x, y, z' 
 '-x, y, -z+1/2' 
 'x+1/2, y+1/2, z' 
 '-x+1/2, y+1/2, -z+1/2' 
 '-x, -y, -z' 
 'x, -y, z-1/2' 
 '-x+1/2, -y+1/2, -z' 
 'x+1/2, -y+1/2, z-1/2' 
 
_cell_length_a    18.8993 
_cell_length_b     5.9652 
_cell_length_c     7.5652 
_cell_angle_alpha  90.000 
_cell_angle_beta   92.992 
_cell_angle_gamma  90.000 
 
_shelx_F_squared_multiplier     1.000 
 
loop_ 
 _refln_index_h 
 _refln_index_k 
 _refln_index_l 
 _refln_F_squared_calc 
 _refln_F_squared_meas 
 _refln_F_squared_sigma 
 _refln_observed_status 
   6   0   0     7756.02     7641.24     84.74 o 
   8   0   0     5279.92     5461.97     45.95 o 
  10   0   0      534.50      483.86     19.14 o 
  12   0   0     5000.13     5191.49     48.80 o 
  14   0   0     4295.81     4560.73     63.77 o 
  16   0   0     3418.11     3731.18     74.88 o 
  18   0   0      530.03      524.75     18.05 o 
  20   0   0      236.45      219.47     20.17 o 
  22   0   0      167.19      145.06     17.67 o 
  24   0   0      109.24       99.75     18.07 o 
   1   1   0      553.23      530.67      3.61 o 
   3   1   0     2859.21     2649.69     14.50 o 
   5   1   0    24622.08    23187.19    124.43 o 
   7   1   0     7518.09     7153.69     62.08 o 
   9   1   0     4958.28     4853.55     53.96 o 
  11   1   0     1402.76     1360.74     15.95 o 
  13   1   0     1092.89     1094.70     27.76 o 
  15   1   0      520.86      506.13     13.03 o 
  17   1   0       15.70       13.90      3.42 o 
  19   1   0      871.62      905.92     21.35 o 
  21   1   0      892.49      942.32     30.30 o 
  23   1   0      531.25      549.02     40.11 o 
   0   2   0     6281.94     6158.36     36.91 o 
   2   2   0     6725.45     6591.76     52.27 o 
   4   2   0     5072.18     5327.44     28.97 o 
   6   2   0     5529.02     5755.67     40.58 o 
   8   2   0     3037.15     3268.16     34.43 o 
  10   2   0     1248.52     1260.73     16.31 o 
  12   2   0      287.42      225.50      8.00 o 
  14   2   0     4409.49     4452.89     79.57 o 
  16   2   0     1541.12     1551.29     29.04 o 
  18   2   0        0.67        7.68      3.25 o 
  20   2   0        0.96        6.55      3.84 o 
  22   2   0      488.39      587.21     24.71 o 
   1   3   0      781.79      769.57      8.92 o 
   3   3   0      683.96      721.88      8.93 o 
   5   3   0     4930.39     4728.69     27.20 o 
   7   3   0     4357.78     4140.95     26.45 o 
   9   3   0     8012.73     8532.59     76.40 o 
  11   3   0        7.31        5.37      2.68 o 
  13   3   0      597.97      634.80     19.00 o 
  15   3   0       65.54       54.74      6.35 o 
  17   3   0      162.30      165.11     10.97 o 
  19   3   0      351.99      357.42     15.49 o 
  21   3   0     1481.12     1703.06     33.75 o 
   0   4   0     8541.93     8837.84     55.19 o 
   2   4   0     1314.36     1267.26     13.20 o 
   4   4   0       12.15       12.88      2.90 o 
   6   4   0      322.07      292.63      7.74 o 
   8   4   0      681.99      675.18     12.32 o 
  10   4   0       21.50       15.25      3.94 o 
  12   4   0      303.24      304.83     10.88 o 
  14   4   0     2044.24     2253.66     28.27 o 
  16   4   0     1025.03     1097.82     26.14 o 
  18   4   0        0.23        7.26      4.65 o 
  20   4   0       81.27       87.86     15.94 o 
   1   5   0      757.19      704.51     12.89 o 
   3   5   0      213.90      207.12      6.80 o 
   5   5   0     1423.43     1475.23     21.24 o 
   7   5   0      906.60      950.39     13.72 o 
   9   5   0      330.57      336.18      8.64 o 
  11   5   0       83.57       75.47      6.14 o 
  13   5   0      322.69      351.49     13.05 o 
  15   5   0      713.91      798.50     22.92 o 
  17   5   0       22.15       21.73     10.23 o 
   0   6   0     1219.63     1201.15     22.71 o 
   2   6   0      438.58      432.90     10.03 o 
   4   6   0       11.37       12.29      3.39 o 
   6   6   0      229.62      234.12      8.84 o 
   8   6   0      409.79      431.54     13.53 o 
  10   6   0        5.23        4.44      4.77 o 
  12   6   0      296.51      287.95     14.90 o 
  14   6   0      440.28      434.15     18.70 o 
   1   7   0      199.58      194.34     14.22 o 
   3   7   0       40.69       31.22      5.25 o 
   5   7   0       58.54       46.71      5.62 o 
   7   7   0      438.89      445.23     14.96 o 
   9   7   0      193.48      170.71     12.50 o 
 -23   1   1       52.45       51.25     10.89 o 
 -21   1   1       13.96       10.62      3.68 o 
 -19   1   1      100.08       94.78      6.58 o 
 -17   1   1       21.91       21.01      3.56 o 
 -15   1   1        0.42        6.11      2.54 o 
 -13   1   1     2527.75     2728.43     32.00 o 
 -11   1   1        4.68        5.45      2.44 o 
  -9   1   1      891.91      944.11     14.58 o 
  -7   1   1     8529.95     8987.93     53.25 o 
  -5   1   1        5.13       10.76      2.12 o 
  -3   1   1     3145.17     3085.13     22.21 o 
  -1   1   1    10621.97    10783.78     95.88 o 
   1   1   1     3689.77     3562.00     19.58 o 
   3   1   1        4.45        3.85      1.22 o 
   5   1   1     1485.31     1489.76     10.64 o 
   7   1   1       38.81       45.15      2.87 o 
   9   1   1       10.21       15.12      1.83 o 
  11   1   1      986.90     1045.96     15.04 o 
  13   1   1        2.49        3.91      1.75 o 
  15   1   1       50.52       36.20      3.86 o 
  17   1   1      962.02     1087.28     21.66 o 
  19   1   1       17.49       14.09      6.62 o 
  21   1   1       25.87       12.63      5.37 o 
  23   1   1      199.09      208.14     20.51 o 
 -22   2   1        2.28       17.17      5.39 o 
 -20   2   1        4.84       20.25      5.28 o 
 -18   2   1      461.41      486.65     13.44 o 
 -16   2   1      101.27      102.38      6.53 o 
 -14   2   1      118.46       89.65      5.74 o 
 -12   2   1      311.22      367.36     11.24 o 
 -10   2   1      312.33      324.22      9.53 o 
  -8   2   1      938.27      873.21     12.14 o 
  -6   2   1     1544.83     1588.48     15.48 o 
  -4   2   1      258.85      246.76      4.28 o 
  -2   2   1      973.38      963.82     10.74 o 
   0   2   1       35.01       42.32      1.58 o 
   2   2   1      916.70      907.95      9.01 o 
   4   2   1      294.25      282.00      5.31 o 
   6   2   1      963.43      983.23     10.55 o 
   8   2   1       17.87       17.94      2.55 o 
  10   2   1      112.18       92.95      5.04 o 
  12   2   1      691.64      713.92     15.81 o 
  14   2   1      257.09      219.86      7.55 o 
  16   2   1       64.59       57.91      6.43 o 
  18   2   1      134.54      137.84      9.58 o 
  20   2   1        6.81        1.83      4.95 o 
  22   2   1       53.81       29.72      9.84 o 
 -21   3   1       42.81       32.57      8.16 o 
 -19   3   1        4.53        4.25      3.55 o 
 -17   3   1      316.81      334.79     13.63 o 
 -15   3   1      111.85       75.25      7.79 o 
 -13   3   1      307.29      280.91     11.76 o 
 -11   3   1      849.21      874.20     16.07 o 
  -9   3   1      213.49      223.56      7.49 o 
  -7   3   1      420.67      455.91      9.43 o 
  -5   3   1       93.35       97.74      4.05 o 
  -3   3   1     2798.11     2849.43     26.25 o 
  -1   3   1       37.68       40.77      2.27 o 
   1   3   1     1171.76     1196.70     10.90 o 
   3   3   1     3012.79     3108.90     25.03 o 
   5   3   1      112.01       99.05      4.12 o 
   7   3   1      390.28      357.51      7.62 o 
   9   3   1      169.65      171.01      6.86 o 
  11   3   1       23.28       19.75      4.06 o 
  13   3   1     1570.68     1648.55     29.16 o 
  15   3   1       66.64       54.76      5.50 o 
  17   3   1       91.73       74.16      7.69 o 
  19   3   1      200.43      204.45     12.33 o 
  21   3   1        6.05       10.72      8.74 o 
 -20   4   1      296.28      316.38     20.89 o 
 -18   4   1       90.09      100.64     12.31 o 
 -16   4   1      121.32      109.99     12.24 o 
 -14   4   1       28.08       22.08      7.38 o 
 -12   4   1        4.69        6.00      2.89 o 
 -10   4   1      290.15      301.74     10.24 o 
  -8   4   1     2326.88     2422.70     29.22 o 
  -6   4   1     1308.48     1219.86     16.61 o 
  -4   4   1     2591.42     2619.34     23.90 o 
  -2   4   1      650.21      638.48      9.50 o 
   0   4   1      303.00      375.95      7.25 o 
   2   4   1     1972.24     1900.96     15.87 o 
   4   4   1       33.59       36.97      2.77 o 
   6   4   1      401.07      343.79      7.35 o 
   8   4   1     5889.21     6186.73     51.82 o 
  10   4   1      361.96      371.78     11.81 o 
  12   4   1      109.03      107.05      6.80 o 
  14   4   1      194.08      194.52      9.61 o 
  16   4   1        0.05        5.45      3.48 o 
  18   4   1       33.96       29.62      6.91 o 
  20   4   1      145.42      127.19     13.44 o 
 -17   5   1       48.61       56.57     11.02 o 
 -15   5   1      486.87      535.35     61.94 o 
 -13   5   1     1240.24     1338.24     28.86 o 
 -11   5   1      106.38      107.71      8.48 o 
  -9   5   1       67.38       64.61      6.35 o 
  -7   5   1      109.09      100.62      5.14 o 
  -5   5   1      346.97      347.28      8.96 o 
  -3   5   1      691.30      684.33     12.83 o 
  -1   5   1     1129.15     1111.67     17.21 o 
   1   5   1     1192.98     1258.40     18.67 o 
   3   5   1     2445.03     2571.36     31.72 o 
   5   5   1        1.87        5.40      3.21 o 
   7   5   1        0.00        5.08      2.79 o 
   9   5   1       40.62       39.08      4.10 o 
  11   5   1        2.37        5.81      2.92 o 
  13   5   1      287.83      311.31     12.57 o 
  15   5   1      633.20      654.77     18.57 o 
  17   5   1      425.71      446.62     16.64 o 
 -14   6   1       63.69       63.45     10.86 o 
 -12   6   1        4.02       25.46      7.26 o 
 -10   6   1       26.97       28.42      6.99 o 
  -8   6   1     1206.03     1281.74     23.40 o 
  -6   6   1      710.61      756.37     15.21 o 
  -4   6   1      438.58      428.93     11.37 o 
  -2   6   1      674.42      648.82     13.33 o 
   0   6   1      328.81      313.35      9.83 o 
   2   6   1       42.96       45.55      4.41 o 
   4   6   1      334.83      316.34      9.75 o 
   6   6   1      543.65      541.97     13.17 o 
   8   6   1      784.59      845.57     16.60 o 
  10   6   1      432.83      458.70     15.07 o 
  12   6   1      221.74      196.79     10.66 o 
  14   6   1       38.60       38.52      8.68 o 
  -9   7   1       29.63       21.68     12.74 o 
  -7   7   1        5.36        7.52      4.61 o 
  -5   7   1        8.49        4.37      4.64 o 
  -3   7   1      349.16      347.82     15.69 o 
  -1   7   1      820.38      845.56     19.85 o 
   1   7   1     1207.15     1290.39     29.50 o 
   3   7   1     1001.97     1006.72     21.20 o 
   5   7   1       78.32       69.55      6.57 o 
   7   7   1       37.69       39.20      7.74 o 
   9   7   1       21.35       25.36      7.81 o 
 -24   0   2      217.78      228.55     23.92 o 
 -22   0   2      132.01      109.67     10.93 o 
 -20   0   2        0.12        7.74      8.37 o 
 -18   0   2      162.42      151.68     11.48 o 
 -16   0   2       51.57       39.32     12.55 o 
 -14   0   2     8242.11     8813.35    156.54 o 
 -12   0   2     5867.50     6053.81     56.07 o 
 -10   0   2     2159.28     1947.54     77.10 o 
  -8   0   2       38.60       36.47      6.69 o 
  -6   0   2       41.89       31.45      3.62 o 
  -4   0   2      451.27      458.79      9.50 o 
  -2   0   2      233.76      308.87     13.04 o 
   2   0   2    15588.80    15500.33    127.83 o 
   4   0   2    22298.02    22060.85    415.39 o 
   6   0   2      209.00      172.83      5.21 o 
   8   0   2     3636.51     3555.23     26.14 o 
  10   0   2     1720.17     1811.62     18.61 o 
  12   0   2       54.43       47.38      7.89 o 
  14   0   2     1350.34     1223.11     77.27 o 
  16   0   2     5943.49     6527.42    177.53 o 
  18   0   2     1148.85     1257.56     45.21 o 
  20   0   2       40.22       58.01     14.16 o 
  22   0   2       58.84       48.92     14.75 o 
 -23   1   2       75.50       56.00      8.44 o 
 -21   1   2      725.46      772.70     18.69 o 
 -19   1   2     1989.22     2209.03     28.18 o 
 -17   1   2      344.55      321.44     10.62 o 
 -15   1   2        0.25        6.05      3.66 o 
 -13   1   2     1294.38     1258.19     19.32 o 
 -11   1   2      363.05      394.01      9.51 o 
  -9   1   2      995.57      951.73     14.54 o 
  -7   1   2     4684.04     4765.28     75.21 o 
  -5   1   2    21106.11    20486.87    176.85 o 
  -3   1   2     1448.74     1379.53     11.33 o 
  -1   1   2     1126.08     1126.75      9.06 o 
   1   1   2     1548.63     1509.84      8.56 o 
   3   1   2     8054.09     7669.83     81.01 o 
   5   1   2     6191.82     6252.70     29.67 o 
   7   1   2     2037.40     1886.53     17.28 o 
   9   1   2     6207.23     6001.16     44.97 o 
  11   1   2     4894.90     5074.91     34.39 o 
  13   1   2       23.16       23.91      2.43 o 
  15   1   2      128.60      110.00      7.27 o 
  17   1   2      493.66      492.04     20.30 o 
  19   1   2        2.52        7.73      8.64 o 
  21   1   2      402.79      396.49     21.41 o 
  23   1   2      538.39      571.80     25.95 o 
 -22   2   2       65.33       67.81     11.47 o 
 -20   2   2      578.84      618.76     16.67 o 
 -18   2   2      176.96      165.27     10.01 o 
 -16   2   2      809.12      841.37     20.83 o 
 -14   2   2     1124.21     1081.32     24.34 o 
 -12   2   2     1995.64     1869.46     52.67 o 
 -10   2   2     6747.09     6916.95     69.73 o 
  -8   2   2     1502.09     1553.13     19.27 o 
  -6   2   2     2209.57     2470.46     32.54 o 
  -4   2   2       51.97       44.06      2.47 o 
  -2   2   2      409.24      451.17      5.76 o 
   0   2   2    17676.34    17832.72     67.56 o 
   2   2   2     4557.32     4367.01     24.04 o 
   4   2   2     1632.67     1487.15     13.99 o 
   6   2   2     2078.04     2142.78     16.09 o 
   8   2   2     2391.33     2417.18     30.49 o 
  10   2   2     1417.05     1467.08     15.33 o 
  12   2   2       56.80       67.24      8.68 o 
  14   2   2     2192.70     2288.28     43.84 o 
  16   2   2     1058.14     1060.77     18.79 o 
  18   2   2      512.54      489.86     31.98 o 
  20   2   2      196.70      194.95     15.36 o 
  22   2   2      252.62      252.33     18.80 o 
 -21   3   2     1089.08     1198.33     36.21 o 
 -19   3   2      980.22     1048.98     27.29 o 
 -17   3   2      249.57      250.47     12.84 o 
 -15   3   2       82.89       79.56      7.10 o 
 -13   3   2      964.86     1106.54     41.37 o 
 -11   3   2       33.71       39.15      4.77 o 
  -9   3   2     1087.55     1156.67     28.83 o 
  -7   3   2     1496.56     1384.97     17.50 o 
  -5   3   2    13725.72    13947.05     75.12 o 
  -3   3   2     2269.55     2250.06     14.01 o 
  -1   3   2       96.27      102.34      3.28 o 
   1   3   2       23.89       33.60      1.96 o 
   3   3   2      707.12      677.15      8.01 o 
   5   3   2      205.29      216.44      5.18 o 
   7   3   2     3084.08     3015.95     22.24 o 
   9   3   2     6894.73     7106.02     72.83 o 
  11   3   2     1436.67     1499.90     41.25 o 
  13   3   2       15.94       14.46      4.04 o 
  15   3   2        2.59        5.13      3.06 o 
  17   3   2      382.85      398.86     13.19 o 
  19   3   2       48.81       25.55      7.69 o 
  21   3   2      347.19      411.83     23.59 o 
 -20   4   2       24.50       29.40      9.00 o 
 -18   4   2      346.98      369.70     20.42 o 
 -16   4   2       36.49       41.36      8.57 o 
 -14   4   2     2315.94     2548.60     45.66 o 
 -12   4   2      930.46     1014.21     27.96 o 
 -10   4   2      712.00      698.25     24.95 o 
  -8   4   2        0.05        6.75      1.87 o 
  -6   4   2     1130.97     1143.11     15.80 o 
  -4   4   2      211.40      184.36      5.46 o 
  -2   4   2      105.79       91.09      3.76 o 
   0   4   2     1875.61     1871.59     18.46 o 
   2   4   2     3952.84     4031.79     31.81 o 
   4   4   2     2901.56     2935.70     25.63 o 
   6   4   2      367.46      388.62      9.02 o 
   8   4   2      482.35      470.93     11.21 o 
  10   4   2        3.38        7.63      4.30 o 
  12   4   2      287.49      302.90     12.17 o 
  14   4   2      791.83      831.64     18.70 o 
  16   4   2     1413.92     1628.34     49.66 o 
  18   4   2      162.64      138.12      9.09 o 
  20   4   2       39.42       36.22     16.06 o 
 -17   5   2       23.69       26.81     10.38 o 
 -15   5   2       30.61       52.71     16.58 o 
 -13   5   2      575.19      598.66     32.18 o 
 -11   5   2      645.74      641.33     24.06 o 
  -9   5   2      240.61      218.34     10.97 o 
  -7   5   2      668.90      692.07     13.63 o 
  -5   5   2      632.90      683.86     13.28 o 
  -3   5   2      722.84      699.55     14.81 o 
  -1   5   2        0.16        4.90      1.82 o 
   1   5   2     1928.93     1886.02     27.86 o 
   3   5   2      659.61      670.15     14.19 o 
   5   5   2      144.98      136.60      6.16 o 
   7   5   2      171.49      181.77      7.25 o 
   9   5   2     1075.66     1135.45     20.13 o 
  11   5   2      318.71      308.88     11.67 o 
  13   5   2       24.39       30.24      6.43 o 
  15   5   2      125.00      140.61     10.22 o 
  17   5   2      414.61      448.89     21.80 o 
 -14   6   2      219.49      208.02     19.43 o 
 -12   6   2      609.37      642.72     26.70 o 
 -10   6   2      181.31      151.80     11.33 o 
  -8   6   2       73.33       64.03      6.50 o 
  -6   6   2      224.86      214.51     10.32 o 
  -4   6   2      251.22      267.56     11.11 o 
  -2   6   2        1.13        7.76      3.31 o 
   0   6   2     1115.57     1172.74     21.07 o 
   2   6   2      540.63      559.50     15.29 o 
   4   6   2      248.58      248.15     10.53 o 
   6   6   2       52.50       47.51      5.19 o 
   8   6   2      396.22      443.16     14.44 o 
  10   6   2      279.15      297.16     12.33 o 
  12   6   2       26.56       30.33      6.67 o 
  14   6   2      183.89      194.66     12.12 o 
  -9   7   2       62.47       53.70     12.21 o 
  -7   7   2      247.78      246.75     14.61 o 
  -5   7   2      703.25      682.20     18.87 o 
  -3   7   2        2.33        4.62      4.03 o 
  -1   7   2       68.54       69.75      7.60 o 
   1   7   2       47.08       61.90      6.92 o 
   3   7   2      366.14      343.76     13.29 o 
   5   7   2        6.09        4.30      5.05 o 
   7   7   2      207.91      185.99     16.52 o 
 -23   1   3        1.56        5.50      4.07 o 
 -21   1   3       27.69       18.77      4.75 o 
 -19   1   3       84.55       82.05      6.68 o 
 -17   1   3       21.28       12.42      3.09 o 
 -15   1   3       14.45       15.96      3.54 o 
 -13   1   3      659.88      665.10     13.85 o 
 -11   1   3      192.05      164.65      6.50 o 
  -9   1   3      136.80      132.34      5.90 o 
  -7   1   3       25.87       27.16      2.86 o 
  -5   1   3      109.74      117.29      3.54 o 
  -3   1   3     2018.72     2053.10     23.11 o 
  -1   1   3      258.75      309.14      4.70 o 
   1   1   3       65.72       87.59      3.27 o 
   3   1   3     5706.85     5881.21     29.12 o 
   5   1   3        0.35        2.59      1.01 o 
   7   1   3        8.59        6.47      1.79 o 
   9   1   3      597.60      582.03     10.54 o 
  11   1   3       35.47       36.34      3.56 o 
  13   1   3       12.92       11.23      3.07 o 
  15   1   3       40.14       42.32      6.39 o 
  17   1   3      208.60      205.40     14.17 o 
  19   1   3      105.45      102.42     12.20 o 
  21   1   3        0.08        4.43      6.10 o 
 -22   2   3        2.68        7.11      4.41 o 
 -20   2   3        9.22       10.49      6.43 o 
 -18   2   3      207.82      224.39     12.43 o 
 -16   2   3        6.47       14.43      4.41 o 
 -14   2   3        0.70        6.87      3.31 o 
 -12   2   3        1.28        5.76      2.90 o 
 -10   2   3      253.10      241.43      8.19 o 
  -8   2   3      317.11      294.71      7.54 o 
  -6   2   3      311.00      291.54      4.28 o 
  -4   2   3       19.96       23.46      3.97 o 
  -2   2   3     1125.85     1134.11     19.74 o 
   0   2   3        1.39        3.03      1.04 o 
   2   2   3      183.79      219.48      4.88 o 
   4   2   3       46.65       48.66      2.20 o 
   6   2   3       99.53       94.63      3.33 o 
   8   2   3      265.05      235.26      6.32 o 
  10   2   3       17.06       28.05      3.99 o 
  12   2   3      318.17      299.45     10.04 o 
  14   2   3        2.68        8.75      3.28 o 
  16   2   3       25.83       26.63      5.95 o 
  18   2   3        0.29        8.99      4.49 o 
  20   2   3       25.00       18.72      9.43 o 
  22   2   3       35.52       41.40     17.97 o 
 -21   3   3       71.52       65.73     16.77 o 
 -19   3   3       24.63       16.77      5.44 o 
 -17   3   3       89.61       94.06     25.85 o 
 -15   3   3        3.12       10.38      6.49 o 
 -13   3   3      604.83      599.48     21.00 o 
 -11   3   3      480.76      425.07     18.26 o 
  -9   3   3       48.21       45.76      6.42 o 
  -7   3   3      902.77      834.12     27.37 o 
  -5   3   3      485.32      521.89     16.33 o 
  -3   3   3      226.88      227.51      8.57 o 
  -1   3   3     1597.36     1602.19     14.04 o 
   1   3   3      555.16      560.38     10.84 o 
   3   3   3      145.22      138.43      4.58 o 
   5   3   3      884.81      961.47     13.20 o 
   7   3   3      615.34      575.38      9.94 o 
   9   3   3      393.13      400.08     11.02 o 
  11   3   3        4.08        7.54      3.44 o 
  13   3   3      194.02      180.38      9.61 o 
  15   3   3       15.18       11.72      4.44 o 
  17   3   3      376.01      384.45     16.02 o 
  19   3   3       37.65       27.31      7.71 o 
 -18   4   3      562.13      608.65     26.50 o 
 -16   4   3      120.89      148.64     13.06 o 
 -14   4   3        8.62       14.60      6.07 o 
 -12   4   3      164.69      170.05     14.75 o 
 -10   4   3       15.39       12.67      6.45 o 
  -8   4   3      384.86      346.28     16.82 o 
  -6   4   3     1669.98     1676.43     41.95 o 
  -4   4   3     1734.45     1814.45     25.94 o 
  -2   4   3     1384.68     1346.22     25.10 o 
   0   4   3       26.48       24.56      2.55 o 
   2   4   3      331.37      284.75      7.46 o 
   4   4   3       30.97       28.74      3.49 o 
   6   4   3       85.13       71.61      4.24 o 
   8   4   3     1322.16     1311.71     24.98 o 
  10   4   3      895.46      952.73     18.06 o 
  12   4   3      933.13      958.16     18.85 o 
  14   4   3       45.77       42.94      6.37 o 
  16   4   3        0.18        7.68      4.21 o 
  18   4   3       67.35       57.64      9.09 o 
 -17   5   3        5.70       23.55     13.06 o 
 -15   5   3      129.88      114.92     13.77 o 
 -13   5   3      498.98      522.60     23.92 o 
 -11   5   3      562.37      610.40     25.01 o 
  -9   5   3      607.94      649.21     24.14 o 
  -7   5   3        3.45       11.02      4.54 o 
  -5   5   3      133.21      125.64      7.34 o 
  -3   5   3      378.95      381.16     12.12 o 
  -1   5   3       23.47       22.99      9.38 o 
   1   5   3      619.70      635.22     24.32 o 
   3   5   3     3718.90     4031.64     34.95 o 
   5   5   3       11.87       11.00      3.06 o 
   7   5   3      120.47      111.57      6.93 o 
   9   5   3       55.24       56.98      5.69 o 
  11   5   3      153.77      157.45      9.03 o 
  13   5   3      112.48      114.30      8.76 o 
  15   5   3      169.45      162.40     10.43 o 
 -12   6   3      183.61      162.87     14.17 o 
 -10   6   3        2.79        9.41      4.81 o 
  -8   6   3      483.58      468.32     17.94 o 
  -6   6   3      139.93      136.17      8.02 o 
  -4   6   3      917.93      967.35     22.33 o 
  -2   6   3     1130.12     1159.59     23.09 o 
   0   6   3       67.83       70.96      6.41 o 
   2   6   3       12.90       11.66      4.11 o 
   4   6   3       48.30       46.19      8.22 o 
   6   6   3        0.56        4.28      3.81 o 
   8   6   3     1165.71     1289.99     30.47 o 
  10   6   3      177.73      160.89     12.25 o 
  12   6   3      182.52      188.94     13.01 o 
  -7   7   3      150.28      137.45     11.27 o 
  -5   7   3       45.47       34.28      5.52 o 
  -3   7   3        2.75       11.22      4.77 o 
  -1   7   3      259.76      253.14     12.01 o 
   1   7   3      606.60      603.10     18.51 o 
   3   7   3      948.49     1019.18     27.87 o 
   5   7   3      407.95      410.91     18.10 o 
 -22   0   4       16.26       23.05     11.72 o 
 -20   0   4        0.97        7.18      3.61 o 
 -18   0   4      143.95      124.07     10.41 o 
 -16   0   4       81.03       68.95      7.69 o 
 -14   0   4      396.06      392.50     16.78 o 
 -12   0   4     3861.16     4161.79    122.19 o 
 -10   0   4     9929.12    10222.04    216.66 o 
  -8   0   4       65.02       60.21     12.35 o 
  -6   0   4        6.10       14.88      2.86 o 
  -4   0   4      233.23      244.81      8.79 o 
  -2   0   4     2479.43     2543.48     37.64 o 
   0   0   4     3586.24     3602.66     48.44 o 
   2   0   4     5769.07     6140.26     47.02 o 
   4   0   4     8698.71     8633.06     60.39 o 
   6   0   4     5464.61     5506.72     67.92 o 
   8   0   4      217.85      186.00      8.62 o 
  10   0   4       20.31       19.14      4.32 o 
  12   0   4       31.73       21.37      5.30 o 
  14   0   4       93.74       60.06      9.11 o 
  16   0   4      864.45      839.85     38.43 o 
  18   0   4     1712.58     2000.39     62.16 o 
  20   0   4      785.85      931.06     48.00 o 
 -21   1   4      117.08      105.40     12.44 o 
 -19   1   4     1243.99     1376.44     45.94 o 
 -17   1   4     1020.78     1092.31     24.77 o 
 -15   1   4      639.65      652.42     14.44 o 
 -13   1   4      237.03      237.02     12.71 o 
 -11   1   4      818.43      806.73     14.98 o 
  -9   1   4      137.14      155.83      6.50 o 
  -7   1   4      146.40      136.94      5.51 o 
  -5   1   4     8663.71     8619.65     87.96 o 
  -3   1   4     3041.43     2887.79     26.77 o 
  -1   1   4     3168.92     3150.56     72.07 o 
   1   1   4      197.54      202.36      5.47 o 
   3   1   4     4688.06     4833.23     30.80 o 
   5   1   4        7.77        8.37      1.07 o 
   7   1   4       53.22       49.60      3.44 o 
   9   1   4     2243.61     2248.10     22.66 o 
  11   1   4     3743.46     4174.34     67.72 o 
  13   1   4      459.31      439.20     15.98 o 
  15   1   4       79.38      101.55     14.82 o 
  17   1   4      321.15      293.25     18.93 o 
  19   1   4      146.97      147.11     18.90 o 
  21   1   4        3.73        8.90      8.62 o 
 -20   2   4       60.17       52.27     14.00 o 
 -18   2   4      696.07      793.65     23.00 o 
 -16   2   4      131.93      127.95     10.63 o 
 -14   2   4      934.72      977.66     26.57 o 
 -12   2   4      947.34      895.25     28.33 o 
 -10   2   4     2321.69     2304.69     42.15 o 
  -8   2   4     1588.08     1537.21     31.74 o 
  -6   2   4       20.25       23.53      9.64 o 
  -4   2   4     3124.12     3201.65     38.01 o 
  -2   2   4      871.87      833.89     17.85 o 
   0   2   4     2832.76     2932.31     31.55 o 
   2   2   4      742.95      648.93      5.17 o 
   4   2   4     5009.39     5148.53     27.73 o 
   6   2   4     1997.26     2062.73     25.01 o 
   8   2   4      326.19      348.14      9.43 o 
  10   2   4       37.00       23.53      4.21 o 
  12   2   4     1300.09     1353.10     19.46 o 
  14   2   4       44.66       34.17      9.88 o 
  16   2   4     1336.08     1536.58     53.61 o 
  18   2   4      236.94      245.21     13.81 o 
  20   2   4      256.26      258.13     23.19 o 
 -19   3   4      931.71      991.21     27.25 o 
 -17   3   4      747.39      824.80     24.22 o 
 -15   3   4      542.32      534.97     21.58 o 
 -13   3   4      112.83      128.55     11.03 o 
 -11   3   4      390.18      396.72     17.33 o 
  -9   3   4        0.16        3.83      2.91 o 
  -7   3   4       87.54       75.11      7.52 o 
  -5   3   4     4644.95     4793.45    119.77 o 
  -3   3   4     4656.59     4696.95     65.51 o 
  -1   3   4     1214.22     1188.54     18.61 o 
   1   3   4        2.99        4.08      1.87 o 
   3   3   4      357.07      362.70      7.90 o 
   5   3   4        2.06        4.66      1.95 o 
   7   3   4        2.55        3.74      2.46 o 
   9   3   4     2642.41     2741.25     42.12 o 
  11   3   4     2664.03     2891.42     29.75 o 
  13   3   4      379.56      413.17     12.63 o 
  15   3   4      128.64      117.74      9.57 o 
  17   3   4      238.18      257.74     14.61 o 
  19   3   4       18.45       30.75      8.10 o 
 -18   4   4      328.03      288.79     19.31 o 
 -16   4   4       13.85       15.73      6.98 o 
 -14   4   4       87.73       59.28      9.47 o 
 -12   4   4      621.56      685.87     25.50 o 
 -10   4   4     3205.93     3399.36     50.04 o 
  -8   4   4       20.58       19.00      6.92 o 
  -6   4   4      372.71      378.08     34.15 o 
  -4   4   4        8.07        9.60      2.98 o 
  -2   4   4     1029.60     1040.35     21.33 o 
   0   4   4       48.09       52.50      4.90 o 
   2   4   4     2715.27     2889.82     51.72 o 
   4   4   4     1792.80     1805.70     36.63 o 
   6   4   4      429.13      460.95     11.92 o 
   8   4   4        0.64        6.41      3.06 o 
  10   4   4      332.13      373.56     12.05 o 
  12   4   4      251.94      259.17     10.81 o 
  14   4   4      142.65      159.14      9.79 o 
  16   4   4      106.52       95.38      9.84 o 
 -15   5   4      123.04      105.03     16.33 o 
 -13   5   4      263.87      263.27     17.94 o 
 -11   5   4      583.21      629.37     32.64 o 
  -9   5   4       79.71       75.56     10.87 o 
  -7   5   4        1.11        4.78      4.07 o 
  -5   5   4      945.10      990.45     23.01 o 
  -3   5   4      565.95      607.39     15.78 o 
  -1   5   4       93.07       95.76      6.85 o 
   1   5   4        0.01        7.17      2.55 o 
   3   5   4     1125.00     1082.88     32.78 o 
   5   5   4      523.48      516.27     17.12 o 
   7   5   4       86.12       83.77      8.18 o 
   9   5   4      403.24      416.31     16.44 o 
  11   5   4      161.39      156.39     11.82 o 
  13   5   4      154.53      147.93     11.27 o 
  15   5   4        0.03       13.96     12.96 o 
 -12   6   4      359.97      370.20     21.69 o 
 -10   6   4      175.07      175.09     13.40 o 
  -8   6   4      181.23      184.54     12.45 o 
  -6   6   4       10.60        7.81      3.57 o 
  -4   6   4      606.54      662.66     18.53 o 
  -2   6   4       76.43       63.05     13.24 o 
   0   6   4      212.21      228.88     10.84 o 
   2   6   4      168.63      166.75     11.25 o 
   4   6   4      622.27      675.01     21.44 o 
   6   6   4      235.49      249.96     14.47 o 
   8   6   4       71.49       68.64      8.51 o 
  10   6   4       57.57       54.78      9.18 o 
  -3   7   4      191.57      177.46     13.84 o 
  -1   7   4      101.10       83.61     11.46 o 
   1   7   4      196.40      182.22     20.58 o 
 -21   1   5       36.75       25.51      9.56 o 
 -19   1   5       58.10       40.64     20.36 o 
 -17   1   5      174.02      164.48     10.89 o 
 -15   1   5      182.85      195.82     13.48 o 
 -13   1   5       46.20       51.29      6.45 o 
 -11   1   5      848.13      848.51     22.02 o 
  -9   1   5        0.39        5.05      2.16 o 
  -7   1   5       95.78       89.73      4.87 o 
  -5   1   5      227.65      227.82      7.13 o 
  -3   1   5       10.84        9.30      3.10 o 
  -1   1   5      307.89      268.39      7.83 o 
   1   1   5      135.36      143.30      5.32 o 
   3   1   5       16.71        8.89      1.76 o 
   5   1   5     1137.54     1136.42     16.08 o 
   7   1   5      393.43      383.08      9.16 o 
   9   1   5      345.29      354.15     12.66 o 
  11   1   5      314.69      306.19     12.07 o 
  13   1   5      231.83      230.04     11.54 o 
  15   1   5      149.44      140.63      9.98 o 
  17   1   5      130.49      111.19     10.20 o 
  19   1   5      129.90      112.96     15.17 o 
 -20   2   5        0.83        1.76      4.07 o 
 -18   2   5      132.21      137.78     11.20 o 
 -16   2   5        1.88        9.15      4.33 o 
 -14   2   5       23.63       22.81      5.65 o 
 -12   2   5       76.46       82.47      9.54 o 
 -10   2   5      410.14      384.79     17.38 o 
  -8   2   5        1.20        5.58      6.23 o 
  -6   2   5      287.63      248.11     12.55 o 
  -4   2   5       12.22       14.82      4.74 o 
  -2   2   5      241.49      219.90     10.52 o 
   0   2   5      323.07      329.52      7.70 o 
   2   2   5        5.75        5.10      1.77 o 
   4   2   5      140.98      152.60      7.38 o 
   6   2   5        1.00        6.13      2.47 o 
   8   2   5        4.58        7.33      2.80 o 
  10   2   5       12.43        9.56      3.46 o 
  12   2   5      245.24      220.64     11.09 o 
  14   2   5        1.23        6.34      4.84 o 
  16   2   5        2.90        4.90      4.23 o 
  18   2   5       10.72       15.61      6.19 o 
 -19   3   5        1.24        7.61      4.98 o 
 -17   3   5       97.70       88.25     10.08 o 
 -15   3   5        1.08        7.46      4.44 o 
 -13   3   5      337.08      330.27     16.90 o 
 -11   3   5        0.22        3.18      2.74 o 
  -9   3   5      314.56      309.14     15.92 o 
  -7   3   5      947.13      980.83     30.28 o 
  -5   3   5      236.65      241.26     13.20 o 
  -3   3   5        0.32        6.18      2.84 o 
  -1   3   5        0.00        3.87      1.82 o 
   1   3   5        0.06        7.19      2.22 o 
   3   3   5     1124.64     1130.70     25.91 o 
   5   3   5       47.94       65.31      4.94 o 
   7   3   5      134.04      101.95     10.04 o 
   9   3   5      262.47      254.86      9.57 o 
  11   3   5       77.05       55.29      5.49 o 
  13   3   5       57.18       55.95      6.42 o 
  15   3   5       33.65       24.40      7.45 o 
  17   3   5      132.36      124.29     11.54 o 
 -16   4   5      343.68      345.71     20.13 o 
 -14   4   5      112.90      105.38     12.43 o 
 -12   4   5       10.76        9.13      4.87 o 
 -10   4   5        2.26       10.52      4.50 o 
  -8   4   5      117.52      109.02     10.65 o 
  -6   4   5        2.52        7.03      3.17 o 
  -4   4   5     1091.22     1101.65     27.75 o 
  -2   4   5     2319.66     2406.50     32.01 o 
   0   4   5        0.52        8.84      3.16 o 
   2   4   5      351.26      317.41     13.00 o 
   4   4   5      110.73      102.92     13.60 o 
   6   4   5       56.07       55.53      6.75 o 
   8   4   5      370.12      334.99     13.65 o 
  10   4   5      248.78      252.11     12.53 o 
  12   4   5      500.21      472.89     28.25 o 
  14   4   5      368.49      340.97     20.04 o 
  16   4   5        4.29        6.96      5.11 o 
 -13   5   5       13.87       10.40      5.62 o 
 -11   5   5      622.24      657.48     27.12 o 
  -9   5   5      486.79      517.95     23.66 o 
  -7   5   5       73.95       74.20      8.58 o 
  -5   5   5        2.65        7.15      2.55 o 
  -3   5   5       18.76       14.26      5.65 o 
  -1   5   5      111.27      115.94      7.92 o 
   1   5   5       84.65       98.79      8.79 o 
   3   5   5      771.38      777.09     22.11 o 
   5   5   5      197.89      204.40     12.07 o 
   7   5   5      656.92      692.06     21.67 o 
   9   5   5        0.05        8.18      7.06 o 
  11   5   5      102.15       94.51     10.28 o 
  13   5   5       76.05      103.12     23.29 o 
  -8   6   5       10.92       18.12      6.63 o 
  -6   6   5      177.21      177.31     13.13 o 
  -4   6   5      294.11      276.98     20.26 o 
  -2   6   5      319.31      310.05     15.82 o 
   0   6   5      234.20      240.11     15.34 o 
   2   6   5      114.42      113.76     10.83 o 
   4   6   5      253.29      272.46     15.29 o 
   6   6   5       26.84       19.19      6.98 o 
   8   6   5      215.72      220.28     17.84 o 
 -18   0   6        4.24       11.28      8.11 o 
 -16   0   6      412.08      374.54     29.05 o 
 -14   0   6       21.66       35.59     16.50 o 
 -12   0   6      656.83      719.35     37.69 o 
 -10   0   6     2294.40     2422.88     61.81 o 
  -8   0   6     2564.74     2717.11     58.37 o 
  -6   0   6     1431.78     1616.76     38.06 o 
  -4   0   6      546.47      556.71     18.41 o 
  -2   0   6      348.29      392.75     48.83 o 
   0   0   6      882.53      862.62     20.70 o 
   2   0   6      401.42      404.54     11.49 o 
   4   0   6     4122.23     4368.32     70.74 o 
   6   0   6     7114.41     8022.64    271.67 o 
   8   0   6       62.74       57.13      8.62 o 
  10   0   6      206.30      167.86     17.87 o 
  12   0   6       15.79       20.75     14.06 o 
  14   0   6      223.82      275.87     25.98 o 
  16   0   6      231.78      236.95     25.83 o 
  18   0   6      317.72      295.98     31.79 o 
 -19   1   6      319.04      289.05     21.76 o 
 -17   1   6      478.48      525.02     25.18 o 
 -15   1   6      928.46     1058.11     25.53 o 
 -13   1   6      216.72      203.25     38.94 o 
 -11   1   6      244.38      231.19     11.24 o 
  -9   1   6      670.27      688.87     17.72 o 
  -7   1   6      166.79      149.10     10.66 o 
  -5   1   6      973.32     1011.42     28.03 o 
  -3   1   6     1046.49     1043.51     28.07 o 
  -1   1   6     3367.10     3600.30     41.68 o 
   1   1   6      879.62      925.03     20.18 o 
   3   1   6      657.65      653.40     13.90 o 
   5   1   6       16.16       17.91      5.91 o 
   7   1   6      714.61      765.31     17.04 o 
   9   1   6      114.89      100.87      7.68 o 
  11   1   6     1694.16     1906.54     37.51 o 
  13   1   6      318.08      336.56     16.05 o 
  15   1   6      417.28      443.64     22.85 o 
  17   1   6        1.06       -0.77      7.38 o 
 -18   2   6      446.00      459.68     20.65 o 
 -16   2   6      297.74      302.50     15.53 o 
 -14   2   6        0.01       13.20      4.52 o 
 -12   2   6       20.50       16.37      6.00 o 
 -10   2   6     2089.09     2238.61     66.13 o 
  -8   2   6      838.06      859.25     25.73 o 
  -6   2   6      128.70      119.97      9.41 o 
  -4   2   6       65.84       55.70      6.57 o 
  -2   2   6     2460.53     2567.52     54.94 o 
   0   2   6      267.29      264.68     22.60 o 
   2   2   6      903.30      899.98     47.78 o 
   4   2   6     1058.46     1170.48     32.87 o 
   6   2   6      670.71      729.42     16.64 o 
   8   2   6      579.13      611.87     16.34 o 
  10   2   6       15.30       13.09      7.49 o 
  12   2   6     1061.13     1132.42     35.00 o 
  14   2   6       38.59       35.56     10.35 o 
  16   2   6       35.82       16.09      6.29 o 
 -17   3   6      674.25      729.41     63.06 o 
 -15   3   6     1177.33     1311.66     59.91 o 
 -13   3   6        4.59       17.42     10.08 o 
 -11   3   6       21.86       14.26      8.40 o 
  -9   3   6        1.90        8.29      4.78 o 
  -7   3   6      692.27      686.35     22.76 o 
  -5   3   6      816.65      870.42     24.16 o 
  -3   3   6     2524.27     2688.48     36.30 o 
  -1   3   6     1055.97     1119.37     21.16 o 
   1   3   6      865.88      865.89     25.58 o 
   3   3   6       33.19       33.69      7.51 o 
   5   3   6      257.61      258.50     14.84 o 
   7   3   6       20.88       11.21      5.15 o 
   9   3   6      250.02      239.00     21.78 o 
  11   3   6      423.32      429.21     35.01 o 
  13   3   6      936.42     1024.81     32.68 o 
  15   3   6      472.94      483.28     48.19 o 
 -14   4   6       77.68      110.59     15.72 o 
 -12   4   6       62.71       74.60     10.44 o 
 -10   4   6     1180.03     1278.47     34.80 o 
  -8   4   6      571.43      606.94     23.62 o 
  -6   4   6       60.26       58.07      7.44 o 
  -4   4   6       56.58       65.01     13.26 o 
  -2   4   6      490.31      496.94     29.08 o 
   0   4   6        2.26        7.08      5.30 o 
   2   4   6        4.72       14.20      6.13 o 
   4   4   6      691.62      728.04     20.14 o 
   6   4   6     1382.59     1564.97     30.91 o 
   8   4   6       44.71       50.76     12.33 o 
  10   4   6       33.03       39.78     11.84 o 
  12   4   6      141.83      148.36     14.34 o 
 -11   5   6      192.39      167.37     21.87 o 
  -9   5   6      551.89      597.20     21.80 o 
  -7   5   6       39.90       24.16      7.67 o 
  -5   5   6      130.83      125.63     10.74 o 
  -3   5   6      109.35      116.31     15.31 o 
  -1   5   6      422.50      463.07     22.32 o 
   1   5   6      100.40       83.87     10.75 o 
   3   5   6      257.23      216.74     16.76 o 
   5   5   6      207.43      216.51     13.27 o 
   7   5   6      251.19      259.98     14.52 o 
   9   5   6        9.65       16.22      5.77 o 
   0   6   6       34.62       22.29     10.62 o 
   2   6   6       41.58       50.34     16.11 o 
 -17   1   7        0.00       10.35     10.20 o 
 -15   1   7        2.74       12.17      8.64 o 
 -13   1   7       94.26       89.18     20.58 o 
 -11   1   7       71.99       72.03      9.30 o 
  -9   1   7      150.37      136.25     11.70 o 
  -7   1   7      817.07      871.67     23.61 o 
  -5   1   7      283.57      294.87     14.49 o 
  -3   1   7       23.92        9.47      3.95 o 
  -1   1   7      758.44      794.11     17.53 o 
   1   1   7      202.22      195.92     12.89 o 
   3   1   7        5.08        3.34      3.73 o 
   5   1   7      534.23      555.17     15.09 o 
   7   1   7        9.74       10.83      7.68 o 
   9   1   7       31.31       29.34      5.05 o 
  11   1   7       61.66       49.39     10.24 o 
  13   1   7        4.63       19.39      8.79 o 
  15   1   7       40.98       30.85     12.33 o 
 -16   2   7       16.31       18.27      8.75 o 
 -14   2   7       96.82       52.63     14.43 o 
 -12   2   7       79.60       67.78      8.65 o 
 -10   2   7      224.86      221.41     17.82 o 
  -8   2   7        5.42       13.07      6.82 o 
  -6   2   7        0.05        5.79      6.37 o 
  -4   2   7       54.82       55.93      9.13 o 
  -2   2   7      318.70      302.85     11.85 o 
   0   2   7        6.78        7.11      3.57 o 
   2   2   7        0.05        8.31      3.58 o 
   4   2   7       75.99       78.19      9.98 o 
   6   2   7       86.49       83.12     10.40 o 
   8   2   7       70.94       66.83      8.70 o 
  10   2   7       42.73       65.28     12.79 o 
  12   2   7       22.55       20.09      7.21 o 
  14   2   7        8.78        7.75      6.79 o 
 -15   3   7       77.09       83.42     12.61 o 
 -13   3   7        1.90        6.97      3.98 o 
 -11   3   7       99.85       96.05     10.98 o 
  -9   3   7       18.93       12.20      6.03 o 
  -7   3   7       88.46       80.34      9.54 o 
  -5   3   7      183.96      196.70     13.10 o 
  -3   3   7       10.50       10.51      3.62 o 
  -1   3   7      273.87      233.39     14.26 o 
   1   3   7        1.96        6.68      2.83 o 
   3   3   7      178.19      166.42     12.64 o 
   5   3   7        0.12       11.82      6.67 o 
   7   3   7      214.63      190.99     13.96 o 
   9   3   7       44.00       20.54      7.89 o 
  11   3   7        0.12        3.67      3.37 o 
  13   3   7        4.62        8.49      6.97 o 
 -12   4   7       52.88       29.29     11.28 o 
 -10   4   7       41.07       30.60      7.47 o 
  -8   4   7        0.32       12.95      4.55 o 
  -6   4   7        1.68       11.54      3.66 o 
  -4   4   7      165.68      137.12     12.50 o 
  -2   4   7      371.09      349.54     20.14 o 
   0   4   7      309.10      318.55     18.47 o 
   2   4   7      468.99      475.84     22.12 o 
   4   4   7       15.81       20.37      9.50 o 
   6   4   7        4.08       10.43      9.55 o 
   8   4   7      171.64      144.62     19.09 o 
  10   4   7       42.63       35.81      7.93 o 
  -7   5   7      298.31      288.43     18.59 o 
  -5   5   7        2.46        8.56      5.80 o 
  -3   5   7       11.78       25.47      9.23 o 
  -1   5   7       16.97        9.69     13.43 o 
   1   5   7       22.54       14.52      6.66 o 
   3   5   7       73.33       67.22     12.47 o 
   5   5   7       35.53       24.32     12.21 o 
 -14   0   8        8.48       11.43      7.76 o 
 -12   0   8      213.95      207.17     23.83 o 
 -10   0   8      219.09      207.36     23.34 o 
  -8   0   8     2206.14     2493.78     66.60 o 
  -6   0   8      654.00      715.40     36.33 o 
  -4   0   8       46.76       43.70     11.23 o 
  -2   0   8        1.86       12.50      6.35 o 
   4   0   8      474.91      432.84     25.10 o 
   6   0   8      851.81      909.62     38.87 o 
   8   0   8      563.70      641.33     33.45 o 
  10   0   8      689.54      802.45     38.91 o 
  12   0   8      217.74      231.87     26.27 o 
 -13   1   8      381.20      411.40     23.31 o 
 -11   1   8        5.89       12.34     12.23 o 
  -9   1   8       76.97       56.90      9.25 o 
  -7   1   8      501.32      474.10     24.10 o 
  -5   1   8       11.62       19.19      5.31 o 
  -3   1   8      131.74      118.37      8.71 o 
  -1   1   8      938.18     1085.29     48.78 o 
   1   1   8      723.14      788.55     24.20 o 
   3   1   8       16.88        6.79      3.76 o 
   5   1   8        6.01        1.42      6.54 o 
   7   1   8      611.24      687.81     35.94 o 
   9   1   8       42.96       30.17     10.89 o 
  11   1   8      173.83      179.97     21.73 o 
 -12   2   8        0.53       19.84     12.72 o 
 -10   2   8      370.74      375.21     20.78 o 
  -8   2   8       72.89       50.31      7.89 o 
  -6   2   8      682.11      748.27     25.01 o 
  -4   2   8      282.53      275.82     26.32 o 
  -2   2   8      707.89      767.61     25.87 o 
   0   2   8      115.10      108.74     10.25 o 
   2   2   8      155.39      166.39     12.45 o 
   4   2   8       50.77       54.62      7.29 o 
   6   2   8      883.52     1070.52     39.23 o 
   8   2   8       47.40       44.96      9.77 o 
  10   2   8       91.23      109.91     22.12 o 
 -11   3   8       65.25       58.31     11.91 o 
  -9   3   8       30.81       33.22      9.89 o 
  -7   3   8      286.16      348.67     21.78 o 
  -5   3   8       45.44       52.14      7.83 o 
  -3   3   8       47.82       29.30     12.16 o 
  -1   3   8      625.81      655.94     25.65 o 
   1   3   8     1389.32     1604.68     40.43 o 
   3   3   8        0.24        7.99      4.22 o 
   5   3   8        9.44       11.76      7.43 o 
   7   3   8        8.90        7.42      4.88 o 
   9   3   8       31.91       29.79      8.77 o 
  -6   4   8      149.31      151.27     15.63 o 
  -4   4   8       47.06       38.74     13.38 o 
  -2   4   8      138.86      130.70     19.48 o 
   0   4   8      110.69      122.74     17.72 o 
   2   4   8        7.01        4.44      4.74 o 
   4   4   8       14.25       18.89      8.57 o 
  -9   1   9       35.58       15.44      7.37 o 
  -7   1   9       92.29       69.54     10.35 o 
  -5   1   9       10.43       12.35      9.62 o 
  -3   1   9       27.11       28.71     12.11 o 
  -1   1   9        0.16        5.37      4.98 o 
   7   1   9       54.12       28.56     14.16 o 
  -8   2   9        1.43        8.78      4.19 o 
  -4   2   9       15.39        8.64     10.94 o 
  -2   2   9       58.31       44.19     10.79 o 
   0   2   9        8.61        8.08      5.42 o 
   2   2   9        9.56        9.72      6.84 o 
   4   2   9       35.21       35.55     14.06 o 
   6   2   9       24.56       13.82      8.06 o 
  -3   3   9       33.55       21.75      7.90 o 
  -1   3   9       20.13       15.89      8.57 o 
   1   3   9      158.45      160.43     29.81 o 
                                                 
